# Supplementary material for: Mapping Metastatic Spread in Uterine Sarcoma: A Population-Based Analysis of First Metastatic Patterns and Outcomes
Source: Cancers (Basel). 2026 Apr 29;18(9):1415. doi: 10.3390/cancers18091415 (PMC13162885; doi:10.3390/cancers18091415)
Supplement: Supplementary file 1 [file cancers-18-01415-s001.zip]

Archive with 5 entries (5 files):
- Supplementary Figure S1 (A-B). Disease-free survival (DFS) analyses.pdf
- Supplementary Table S1. Univariable and multivariable Cox regression for 5-year disease-free survival (DFS).pdf
- Supplementary Table S2. Exploratory sensitivity analysis of 5-year disease-free survival (DFS) according to histology (leiomyosarcoma vs non-leiomyosarcoma).pdf
- Supplementary Table S3. Sensitivity analysis.pdf
- Supplementary Table S4. Exploratory multivariable Cox proportional hazards regression for 5-year overall survival including tumour grade.pdf
